# Supplementary material for: Synthesis and Characterization of Copoly(Ether Sulfone)s with Different Percentages of Diphenolic Acid Units
Source: Polymers (Basel). 2020 Aug 13;12(8):1817. doi: 10.3390/polym12081817 (PMC7465425; doi:10.3390/polym12081817)
Supplement: Supplementary file 1 [file polymers-12-01817-s001.zip]

Archive with 2 entries (2 files):
- Figure Captions_Synthesis and Characterization of copoly(ether sulfone)s with different percentages of diphenolic acid units.docx
- SI_Synthesis and Characterization of copoly(ether sulfone)s.docx
